# Supplementary material for: Psychosocial and demographic factors influencing pain scores of patients with knee osteoarthritis
Source: PLoS One. 2018 Apr 9;13(4):e0195075. doi: 10.1371/journal.pone.0195075 (PMC5890979; doi:10.1371/journal.pone.0195075)
Supplement: S1 Dataset — Raw data extracted from the chart review for all patients who met study inclusion criteria. (XLS) [file pone.0195075.s001.xls]

## Sheet: Sheet1
Notes	Age	Gender	Ethnicity	Pain score	BMI	Smoke	Alcohol	Illicit_drugs	Depression	PTSD	Fibromyalgia	Surgeries	Med_num	Med_aller_num	Narc_aller_num	Knee_inj_	MVA	Litigation	DM	Insurance	Antidepressant rx	Opioid rx	Gaba_analog	Surg_rec	Inj_given/rec	KL_score
bilat
bilat
	51	f		3	35.96	n	n	n	n	n	n	2	7	0	0	y	n	n	y	y	n	n	n	y	n	3
ihs>?	46	m	i	9	38.6	n	y	n	n	n	n	0	1	0	0	n	n	n	n	y	n	y	n	n	y	4
	51	m	i	4		n	y	n	n	n	n	1	0	0	0	n	n	n	n	y	n	n	n	y	n	4
	66	f	w	3	33.98	y	n	n	n	n	n	8	3	0	0	n	n	n	n	y	n	n	n	n	y	1
bilater
	58	f	w	1		n	y		n	n	n	4	3	2	0	n	n	n	n	y	n	n	n	n	n	2
	44	m	w	5	31.4	n	y	n	n	n	n	0	0	0	0	n	n	n	n	y	n	n	n	n	y	1
bilat
lig
	60	f	w	4		y	y	n	y	n	n	4	2	0	0	n	n	n	n	y	y	n	n	n	y	3
	61	m	w	4		n	y	n	n	n	n	3	2	0	0	n	n	n	n	y	n	n	n	n	n	3
	51	f	i	6	40.59	n	n	n	n	n	n	2	4	0	0	n	n	n	n	y	n	n	n	n	y	3
bialt
unm care	65	m	h	8	36.7	n	n	n	y	n	n	1	1	0	0	n	n	n	n	y	n	n	n	n	n	1
??	52	f	h	5		n	n	n	n	n	n	1	1	0	0	y	n	n	n	n	n	n	n	y	n	0
bilat
	51	m	i	8	24.21	n	y	n	y	n	n	3	8	0	0	n	n	n	y	y	y	n	n	n	y
unm care	60	m		5	35.02	y	y	n	y	n	n	5	7	0	0	y	n	n	n	y	y	y	n	n	n	1
bilat
	82	f	w	4	25.59	n	n	n	n	n	n	6	4	1	1	n	n	n	n	y	n	n	n	y	n	3
	47	f	b	2		n	n	n	n	n	n	1	1	0	0	n	n	n	n	y	n	n	n	n	n
	56	f	o	2		n	n	n	n	n	n	5	11	0	0	y	n	n	n	y	n	n	n	y	n
	52	f	w	5		n	n	n	n	n	n	8	3	5	1	y	n	n	n	y	y	n	n	n	y	2
	66	f	w	4	27.4	y	y	n	n	n	y	3	14	0	0	n	n	n	y	y	n	y	y	n	n	3
	65	f	w	7	38.7	n	y	n	n	n	n	2	2	0	0	n	n	n	n	y	n	n	n	n	n	2
RA
bilat
	82	m	w	6	25.02	n	y	n	n	n	n	1	4	0	0	y	n	n	n	y	n	n	n	n	y	3
	64	m	w	1	38.28	n	n	n	y	y	n	1	3	0	0	n	y	n	n	y	n	n	n	n	y	4
ihs>?	56	m	i	8	36.34	n	n	n	n	n	n	0	1	0	0	y	n	n	n	y	n	n	n	y	n	4
	76	f	o	0		n	y	n	n	n	n	3	3	0	0	n	n	n	n	y	n	n	n	n	n
	38	m	b	2		y			n	n	n	0	0	1	0	n	n	n	n	y	n	n	n	n	y	2
	35	m	w	8	47.66	y	n	y	n	n	n	0	1	1	0	n	n	n	n	y	n	y	n	n	y	3
	56	m	o	8	26.91	n	y	n	n	n	n	3	2	3	0		n	n	n	y	n	n	n	y	n	2
	60	f	w	3	30.57	n	y	n	n	n	n	3	2	1	0	n	y	n	n	y	y	n	n	n	y	4
	50	f	w	3		n	y	n	n	n	n	1	3	0	0	n	n	n	n	y	n	n	n	n	y	4
	64	f	w	5		n	y	n	n	n	n	1	5	3	2	y	n	n	n	y	n	n	n	n	n	3
bialt
	51	f	w	6	31	n	n	n	y	n	y	2	17	3	0	n	n	n	n	y	y	y	y	n	n	1
	75	f	w	0	27.4	n	n	n	n	n	n	4	21	3	0	y	n	n	n	y	y	n	n	n	y	3
	39	f		10	41.79	n	n	n	y	n	n	2	2	1	1	n	n	n	n	y	y	n	n	n	n	1
unm care	46	m	w	8		n	y	n	n	n	n	0	3	0	0	y	n	n	n	y	n	n	n	y	n	4
no pain
	55	m	h	8	34	n	n	n	n	n	n	2	0	0	0	n	n	n	n	n	y	n	n	n	y	2
	83	m	w	5		n	n	n	n	n	n	4	0	2	0	n	n	n	n	y	n	n	n	n	n
bilat
	59	f		6	29.5	n	n	n	n	n	n	3	8	2	0	n	n	n	y	y	n	n	n	n	y	3
bilat
	68	f	w	6		y	n	n	n	n	n	5	6	1	1	n	n	n	n	y	n	y	n	n	n	4
	43	f		0	29.9	n	y	n	n	n	n	1	1	2	1	n	n	n	n	y	n	n	n	n	n	1
ihs>?, bl?	71	m	i	5	24.59	n	n	n	n	n	n	0	2	0	0	y	n	n	n	y	n	n	n	y	n	4
	82	f	o	1	27.94	n	y	n	n	n	n	0	2	1	0	n	n	n	y	y	n	n	n	n	y	3
	57	m	w	6		n	y	n	n	n	n	6	2	1	0	y	n	n	y	y	n	n	y	n	y	3
? Bl?	42	f	w	4		n	n		n	n	y	4	2	1	1	n	n	n	y		n	n	n	n	n
Bilat	69	f	w	0		n	y	n	n	n	n	4	7	2	0	y	n	n	n	y	y	n	n	n	y	3
bilat
bilat
bilat
	57	f	o	0		y	y	n	n	n	n	5	3	1	1	n	n	n	n	y	n	n	n	n	n	2
	87	f	w	7	21.72	n	y	n	y	n	n	6	8	3	1	n	n	n	n	y	n	n	n	n	n	2
	64	m	w	7		n	y	n	n	n	n	5	9	2	0	n	n	n	n	y	n	n	n	n	y	1
unm care	63	f	w	5		n	n	n	n	n	n	5	5	0	0	n	n	n	y	y	n	y	n	n	n	2
	65	f	h	6	28.03	n	n	n	y	n	n	3	13	4	0	y	n	n	n	n	n	y	y	n	y	4
bilat
bilat
	64	f	w	4	36.57	n	y	n	n	n	n	5	2	4	2	y	n	n	n	y	n	n	n	n	n	4
	80	f	h	8	21.57	n	n	n	n	n	n	1	5	0	0	n	n	n	n	y	n	y	n	n	y	3
bilat
unm care	58	f	o	7	31.12	n	n	n	n	n	n	1	4	3	0	n	n	n	n	y	n	y	n	n	y	1
bilater
	48	m	w	8	39.88	y	y	n	n	n	n	1	3	1	0	y	n	n	n	n	n	y	y	n	y	4
	46	f	w	0	52.2	n	n	n	n	n	n	1	5	1	0	n	n	n	y	y	n	n	n	n	n	2
	47	f	w	8	26.89	y	n	n	y	y	n	7	4	0	0	n	n	n	n	y	y	n	n	n	y	3
bilat
ihs>?	56	m	i	0	30.33	n	n	n	n	n	n	1	9	0	0	n	n	n	y	y	n	y	y	n	n	4
	51	m	h	8		y	n		n	n	n	0	0	0	0	n	n	n	n	y	n	n	n	n	y	1
	44	f	i	8		n	n	n	n	n	n	3	3	0	0	n	n	n	n	y	n	y	n	n	n
	62	f	h	2	29.09	n	y	n	y	n	n	0	3	0	0	y	n	n	n	y	y	n	n	n	y	1
	62	f		6	41.2	n	y	n	n	n	n	1	5	0	0	y	n	n	y	y	n	n	y	n	y	2
unm care	57	m	w	5	32.6	n	n	n	y	n	n	10	7	1	1	y	n	n	n	y	n	n	n	y	n	2
	71	f	i	5		n	n	n	n	n	n	0	1	0	0	n	n	n	n	y	n	n	n	n	y	3
bilat
	64	f	w	5	37	n	y	n	n	n	n	2	2	0	0	n	n	n	n	y	n	n	n	n	y	4
	69	f	w	4		n	n	n	n	n	n	1	1	0	0	n	n	n	n	n	n	n	n	n	y
	67	f	i	7	30.51	n	n	n	n	n	n	1	2	0	0	y	n	n	n	n	n	n	n	n	y	2
bilat
bilat
meniscus
	66	f	i	8	37.96	n	y	n	y	n	n	3	6	0	0	n	n	n	n	y	y	n	n	y	n	4
	79	f		0	20.1	n	y	n	n	n	n	3	9	1	0	y	n	n	n	y	n	n	n	n	n
	58	f	h	8		n	n	n	n	n	n	1	1	0	0	n	n	n	n	n	n	n	n	n	y	3
bilat
bilat
unm care	51	f		5	29.24	n	n	n	y	n	y	1	3	1	0	y	n	n	n	y	y	n	n	n	y	4
no painscore
bilat
	67	m	w	0		n	n	n	y	n	n	1	2	1	1	n	n	n	n	y	n	n	n	n	n	3
	62	f	o	5	26.24	n	n	n	n	n	n	3	1	0	0	y	n	n	n	y	n	n	n	n	n	3
	55	m	w	6	40.64	n	n	n	y	n	n	5	18	0	0		n	n	y	y	y	y	y	n	y	2
	60	m	w	2		n	y	n	n	n	n	2	2	0	0	n	n	n	n	y	n	n	n	n	y	3
	39	f	o	7		n	y	n	n	n	n	1	0	0	0	n	n	n	n	y	n	n	n	n	n	1
bilat
	49	f	w	5	38.9	n	y	n	n	n	n	6	3	0	0	n	n	n	n	y	n	y	n	n	n	2
	38	f	w	0		n	n	n	n	n	n	3	0	0	0	n	n	n	n	y	n	n	n	n	n	1
bl?	75	m		7		n	y	n	n	n	n	0	10	0	0	n	n	n	n	n	y	n	y	n	y	3
	32	f	o	5		n	n	n	n	n	n	3	0	0	0	n	n	n	n	y	n	n	n	n	y
bilat
bilat																				y
bilat
r	53	f	w	6	28.83	y	n	n	n	n	n	2	3	0	0	n	n	n	n	n	n	y	n	n	n	1
	64	m	o	3		y	y	n	n	n	n	1	2	0	0	n	n	n	n	y	n	n	n	n	n
no note
l	62	f	w	2	30.57	n	n	n	y	n	n	3	9	2	1	n	n	n	n	y	y	n	y	n	y	2
	50	m	w	7		n	n	n	y	n	n	3	3	0	0	n	n	n	n	n	y	n	n	n	n	1
	59	f	w	5	35.33	n	y	n	y	n	n	0	11	0	0	n	n	n	y	y	y	n	y	n	y	2
bilat
bilat
r	53	f	o	6		y	n	n	n	n	n	1	1	0	0	n	n	n	n	n	n	y	n	n	n	2
	58	m		8	33.02	n	n	n	n	n	n	0	0	0	0	n	n	n	y	y	n	n	n	y	n	4
l	51	f	h	10		n	n	n	n	n	n	0	2	1	1	n	n	n	y	n	n	n	n	y	n	4
bilat
	57	m	w	0	26.17	n	n	n	n	n	n	0	0	0	0	n	n	n	n	y	n	n	n	n	n	1
	56	m	w	3		y	y	n	n	n	n	0	2	0	0	y	n	n	n	y	n	n	n	n	n
bilat
no painscore
	69	f	w	8	25.53	n		n	n	n	n	0	11	1	0	n	n	n	n	y	n	y	y	n	y	1
bilat
	74	m	i	8	28.48	n	n	n	n	n	n		2	1	0	y	n	n	n	y	n	n	n	y	n	4
bilat
	66	f	w	4		n	n	n	n	n	n	2	3	0	0	n	n	n	n	y	n	n	n	n	n	2
bilat
bilat
	75	f	w	0	43.5	n	n	n	y	n	n	3	3	1	0	n	n	n	n	y	y	n	n	n	y	1
l	46	m	w	8	33.8	y	n	n	n	y	n	1	18	4	0	n	n	n	y	y	y	n	y	n	n	3
l	71	m	w	0	28.5	y	y	n	n	n	n	3	6	0	0	y	n	n	n	y	n	n	n	y	n	4
bilat
	45	m	w	0		n	y	n	n	n	n	3	2	0	0	n	n	n	n	y	n	n	n	n	n	2
	56	f	w	0	34.87	n			n	n	n	3	2	2	1	y	n	n	n	y	n	n	n	n	n	2
no painscore
bilat
bilat
	71	f	w	3		n	n	n	y	n	n	5	4	2	0	n	n	n	n	y	y	n	n	y	n	4
bilat
bilat
	51	f	i	5	31.24	n	y	n	n	n	n	2	1	1	1	y	n	n	n	y	n	n	n	n	y	3
	80	m	w	8		n	n	n	n	n	n	6	4	0	0	n	n	n	n	y	n	y	n	n	n
bilat
bilat
l	64	f		7		n	y	n	n	n	n	1	8	0	0	y	n	n	n	y	n	n	n	n	y
4272754	52	f	i	9	32.95	n	n	n	n	n	y	1	6	1	1	y	n	n	n	y	y	n	n	y	n
bilat
	62	f	w	10	34.38	n	y	n	n	n	y	4	8	1	0	y	n	n	n	y	y	n	y	y	n	3
bilat
no painscore
bilat
nopain sc
	67	f	w	5	36.63	n	n	n	y	n	n	4	11	0	0	n	n	n	n	n	y	y	n	n	y	2
	75	m		0		n	y	n	n	n	n	10	4	0	0	n	n	n	n	n	n	n	n	n	n	1
bilat
unm care	48	m		6	21.55	n	n	y	n	n	n	0	0	0	0	n	n	n	n	y	n	n	n	n	y	4
bilat
	60	f	w	0		n	n	n	n	n	n	8	3	0	0	y	n	n	n	y	n	n	n	n	y	3
	49	m		7	31.1	n	y	n	y	n	n	1	3	0	0	n	n	n	n	n	n	n	n	n	n	3
bilat
bilat
bilat
bilat
pain sco
	50	f		3	35.04	y	n	n	n	n	n	3	10	2	0	y	n	n	y	y	n	n	n	n	y	3
	47	f		6	23.61	y	n	y	y	n	n	2	3	0	0	n	n	n	n	y	y	y	n	n	n	2
	58	f	w	7	38.29	y	y	n	n	n	n	0	4	0	0	y	n	n	n	y	n	y	n	y	n	4
bilat
bilat
bilat
bilat
bilat
Ihs>?	47	m	i	8		n	y	n	n	n	n	1	1	0	0	n	n	n	n	y	n	n	n	n	y	4
not OA
pain?
bilat
	69	f	w	0	30.42	y	y	n	n	n	n	3	3	0	0	n	n	n	n	y	n	n	n	y	n	3
	51	f	h	5	22.41	n	n	n	n	n	n	3	2	0	0	n	n	n	n	n	n	n	n	n	n	1
bilat
	38	m	w	7		n	y	n	n	n	n	3	4	1	0	y	n	n	y	y	n	n	y	n	n	3
	70	f	w	7	24.41	y	n	n	y	y	y	2	20	6	1	n	n	n	n	y	n	y	y	n	n	3
	66	f		5	28.96	n	n	n	y	n	y	1	14	2	0	n	n	n	n	y	y	y	y	n	y	3
	53	f	h	5	24.41	n	y	n	y	n	n	1	4	0	0	n	n	n	n	y	y	n	n	n	y	3
	65	m	w	5	19.2	n	n	n	n	n	n	3	1	0	0	n	n	n	n	y	n	n	n	y	n	3
no painscore
	89	f	w	0	26.67	n	n	n	y	n	n	2	9	3	0	n	n	n	n	y	y	n	n	n	y	3
bilat
unm care	42	m	h	8	30.98				n	n	n	3	4	0	0	n	n	n	n	y	n	y	n	n	n	4
bilat
dx?																	y
bilat
	66	f		7	35.58	n	n	n	y	n	y	1	6	0	0	y	n	n	n	y	y	n	n	n	y	4
unm care	54	m	b	10	41.89	n	n	n	n	n	n	0	2	0	0	y	n	n	y	y	n	n	n	n	y	3
	62	m	w	5	40.12	n	y	n	n	n	n	0	4	0	0	n	n	n	n	y	n	n	n	n	n	1
	59	m	i	6	24.3	y	n	n	n	n	n	0		0	0	n	n	n	y	y				n	n	3
bilat
r	70	m	i	8	21.56	n	n	n	n	n	n	1	0	0	0	n	n	n	n		n	n	n	n	y	4
no painscore
bilat
bilat
bilat
RA? Bil?
	56	f	w	5	34.02	n	n	n	n	n	n	3	12	2	0	y	n	n	n	y	y	y	n	n	n	1
bilat
	71	f	w	8	31.2	n	n	n	y	n	n	3	6	1	1	n	n	n	n	y	y	n	n	y	n	3
	78	f	i	5	22.1	n	n	n	n	n	n	2	9	1	1	y	n	n	y	y	y	n	n	y	n	3
	71	f	w	5	37.72	n	n	n	n	n	n	2	2	5	0	n	n	n	y	y	n	n	n	n	y
unm care	56	m	w	8	22.37	y	y	n	y	n	n	3	4	0	0	n	n	n	n	y	y	n	n	n	y	3
bilat
bilat
ra/no pain
bilat/recheck
bilat
	58	f	w	4	34.8	n	y	n	n	n	n	10	2	0	0	y	n	n	n	y	y	n	n	y	n	2
	62	f	w	0	25.78	n	y	n	n	n	n	6	8	1	0	n	n	n	n	y	n	n	n	y	n	3
	62	f	i	6	28.6	n	n	n	y	n	n	3	4	2	1	y	n	n	y	y	n	y	n	y	n	3
bilat
bilat
	83	m	w	5	27.64	n	y	n	n	n	n	4	5	0	0	n	n	n	n	y	n	n	n	n	y	4
	71	f	w	0	26.16	n	y	n	y	n	n	2	14	1	0	y	n	n	n	y	y	n	n	n	y	2
	68	f	w	1	28.63	n	y	n	y	n	n	6	7	0	0	n	n	n	n	y	y	n	n	y	n	3
	68	f	w	0	37.4	n	y	n	n	n	n	6	10	4	2	n	n	n	n	y	y	y	y	n	n	2
no info
no pain
	57	m	h	5	36.06	n	y	n	n	n	n	1	0	1	0	n	n	n	n	y	n	n	n	n	n
ihs>?	61	f	i	6	23.86	y	n	n	n	n	n	0	3	0	0	y	n	n	n	y	n	y	n	y	n	4
bilat
bilat
bilat
	68	m	i	5	26.73	n	y	n	n	n	n	1	3	0	0	y	n	n	y	y	n	n	n	n	y	3
bilat
liga
missing info
liga
bilat
no pain
hip
recheck																										3
bilat
loose body
shoulder
liga
	24	f	h	6	49.69	y	y	n	y	n	n	6	6	0	0	n	n	n	y	n	y	n	n	n	y	2
	48	f	w	9	36.1	y	y	y	y	n	n	0	2	0	0	n	n	n	n	n	n	y	n	n	n	3
bilat
recheck
not OA
	54	m	w	2	32.49	n	y	n	n	n	n	2	6	0	0	n	n	n	n	y	n	n	n	n	y	2
bilat
	52	f	w	3	34.14	n	y	n	n	n	n	2	1	0	0	n	n	n	n	y	n	n	n	n	n	3
nopain sc
	30	f	w	6	33.2	n	y	n	n	n	n	2	0	0	0	n	n	n	n	y	n	n	n	n	y	2
bilat
	66	f		0	34.38	n	y	n	n	n	n	5	10	0	0	n	n	n	n	y	n	n	n	n	y	3
bila
	67	m	o	10	29.69	n	n	n	n	n	n	5	3	0	0	n	n	n	n	y	n	y	y	y	y	4
	69	f	o	2		n	y	n	n	n	n	2	1	0	0	y	n	n	n	y	n	n	n	n	y	3
bilat
	63	f	w	6	25.2	y	n	n	y	n	n	0	4	2	0	y	n	n	n	y	n	n	n	y	n	4
	47	f	w	2	22	n	y	n	n	n	n	5	3	1	0	y	n	n	n	y	y	n	n	n	n
bilat
bilat
	61	f	w	4	47.84	n	y	n	n	n	n	2	5	0	0	n	n	n	n	y	n	n	n	n	y	2
	50	m	w	2	28.6	n	n	n	n	n	n	1	2	0	0	y	n	n	n	y	n	n	n	n	n	3
	68	f	w	7	34.3	n	n	n	n	n	n	3	13	3	2	n	n	n	n	y	n	n	y	n	y	2
not OA
	62	m	w	5	25.66	n	y	n	n	n	n	4	2	0	0	y	n	n	n	y	n	n	n	y	n	3
	73	m		0	31.95	n	n	n	n	n	n	0	8	0	0	n	n	n	n	y	n	n	n	n	y	3
no painscore
	65	m		8	40.33	n	n	n	n	n	n	1	9	0	0	y	n	n	y	y	n	n	n	y	n	4
	44	f	w	2	32.4	n	y	n	n	n	n	0	0	0	0	n	n	n	n	y	n	n	n	n	y	4
	54	m	w	5	25.7	y	y	n	n	n	n	1	1	0	0	y	n	n	n	y	n	n	n	n	n	3
not OA
bilat
bilat
	63	f	w	4	26.3	y	n	n	y	n	n	3	1	3	0	n	n	n	n	y	n	n	n	n	y	1
bilat
	61	f	w	10	34.18	n	n	n	n	n	n	2	3	1	0	n	n	n	n	y	n	n	n	n	y	2
unm care	55	m		0	29.49	n	n	n	n	n	n	3	2	0	0	n	n	n	n	y	n	n	n	y	y	4
	63	m	o	5	32.05	n	y	n	n	n	n	2	4	0	0	y	n	n	y	y	n	n	n	n	n	3
	78	f		8	26.2	n	n	n	y	n	n	0	10	1	1	n	n	n	y	y	n	y	n	n	y	2
bilat?
	73	f		8	35.06	n	n	n	y	n	n	1	4	0	0	n	n	n	y	y	n	n	n	n	y	3
bilat
	61	f		4	32.42	n	y	n	n	n	n	0	7	1	0	y	n	n	n	y	n	n	n	n	n	3
bilat
unm care	39	m	i	6	41.11	n	y	y	n	n	n	6	9	0	0	n	n	n	n	y	n	y	y	n	y	3
bialt
	81	m		0		n			n	n	n	3	1	0	0	n	n	n	n	y	n	n	n	n	n	3
bilat
lig
	68	f	w	0	30.4	n	n	n	n	n	n	1	10	0	0	n	n	n	n	y	n	n	n	n	n	2
	46	m	h	8		n	y	n	n	n	n	0	3	2	2	y	n	n	n	y	n	y	n	n	y
	67	f	i	4	24.97	n	n	n	n	n	n	1	9	2	0		n	n	n	y	n	n	y	n	y	1
	4458769	26	m	w	2		y	y	n	n	n	n	2	0	0	0	n	n	n	n	y	n	n	n	n	n	0
	5147332
	5149196
	5055398
	4030062
	4611178	55	m		5	28.9	y	y	n	y	n	n	2	6	0	0	y	n	n	n	y	y	n	n	n	y	3
	273871	65	f	w	0	30.54	n	n	n	n	n	n	4	13	5	0	n	n	n	n	y	n	n	y	n	n	4
	5134910	70	f	w	7	30.43	n	n	n	n	n	n	5	8	2	1	y	n	n	n	y	n	y	n	n	y	4
	4329794	77	f	w	8	37.69	n	y	n	y	n	n	2	11	5	1	y	n	n	y	y	n	n	n	n	y	3
	803515
	727823	63	f	h	4	29.73	n	n	n	n	n	n	4	2	2	0	n	n	n	n	y	y	n	n	n	y	2
	4426193	64	f	h	5	37.65	n	n	n	n	n	n	4	3	1	1	n	n	n	y	y	n	n	n	n	y	2
	5153982	69	m	w	3	31.14	n	n	y	y	n	n	2	7	0	0	n	y	n	y	n	n	y	n	n	n	2
	4562279	63	f	w	4	35.61	n	y	n	n	n	n	4	7	0	0	y	n	n	n	y	n	y	n	y	n
	4296578	57	f	w	7	37.71	n	y	n	y	y	y	6	7	2	0	n	n	n	n	y	y	n	n	n	n	0
	5016800
	5124162	63	m		5	30.82	n	n	n	y	n	n	2	11	0	0	y	n	n	y	y	n	y	n	n	y	3
	5150972
	5151932
	623560	73	m	i	10	33	n	y	n	y	n	n	2	6	2	0	n	n	n	y	y	n	n	n	n	n	2
	4449760	53	f	w	6	33.8	y	y	n	y	n	n	4	4	2	0	n	n	n	n	y	y	n	n	n	n	3
	4522086
	5133371	59	f		5	25.1	n	y	n	y	n	n	3	12	0	0	y	n	n	n	y	n	n	n	n	y	1
	625208	26	f	h	5	44.9	y	n	n	n	n	n	2	1	2	0	y	n	n	n	y	n	n	n	n	y	1
	4192885	65	m	w	0	31.96	n	n	n	n	n	n	1	7	0	0	n	n	n	n	y	n	n	n	n	n	2
	690890																										4
	841306	72	m	w	7	29.6	n	n	n	n	n	n	1	3	0	0	y	n	n	y	y	n	n	n	y	n	3
	86932
	752453
	4554389	54	f		3	26.67
	21149	57	f	i	10	53.91	n	n	y	y	n	n	1	6	1	0	n	n	n	y	y	y	n	n	n	y
	5143966	51	m	w	8		n	n	n	n	n	n	0	3	0	0	n	n	n	n	y	n	n	n	n	y	2
	4272576
	5140516
	4029684	63	f	h	8	20.1	n	n	n	n	n	n	2	0	0	0	n	n	n	n	y	n	n	n	n	n	4
	4104641
	5086547	36	f	b	7	42.86	n	y	n	y	y	n	5	12	4	2	n	n	n	n	y	y	y	y	n	n	4
	4655139	51	m	h	9		y	n	n	n	n	y	3	9	0	0	y	y	n	y	y	y	y	y	n	n	3
	4881080	57	f	h	10	36.51	n	n	n	n	n	n	1	5	0	0	n	n	n	n	n	n	y	n	n	n	4
	4533643
	4983332
	867909	59	f	o	5		n	n	n	n	n	n	3	4	1	0	n	n	n	n	y	n	n	n	n	y	1
	4056541	47	m	w	8	29.41	n	n	n	n	n	n	4	2	0	0	n	n	n	y	y	n	n	n	n	y	1
	5121224	71	f	h	8	32.05	*	*
	4928250	64	m	w	3	29.89	n	y	n	n	n	n	5	5	1	0	n	n	n	n	y	n	n	n	n	y	2
	4458491	66	m	w	7	27.3	n	y	n	n	n	n	2	3	0	0	n	n	n	n	y	n	n	n	n	y	3
	4887942	67	f	o	8	29.36	n	n	n	n	n	n	2	3	0	0	n	n	n	n	y	n	y	n	n	y	3
	5151610	63	m	o	1	29.3	n	y	n	n	n	n	0	4	0	0	n	n	n	y	y	n	n	n	n	n	3
	4044141	61	w	w	4	32.21	n	y	n	n	n	n	4	10	0	0				n	y	n	n	n	n	n	1
	4687567	52	f	w	9	48.9	n	n	n	y	n	n	1	7	3	0	n	n	n	y	y	n	y	n	n	y	1
	5141242	75	m	w	2	22.7	n	n	n	n	n	n	7	8	0	0	n	n	n	y	y	n	n	n	n	y	3
	4540900
	557990
	4240909	61	f		5	47.5	n	n	n	n	n	n	6	8	0	0	n	n	n	y	y	n	n	n	n	y
	4669471	61	m	o	0		n	y	y	n	n	n	7	3	0	0	y	n	n	n	y	n	n	n	n	n	2
	11353	77	m	w	8	31.2	n	n	n	y	n	n	1	6	0	0	n	n	n	n	y	n	n	n	n	y	4
	4815380
	4241936
	4447955	64	m	w	1	24.4	n	y	n	n	n	n	1	1	0	0	n	n	n	n	y	n	n	n	n	n	2
	4723711	63	m	w	2	26.2	n	y	n	n	n	n	2	6	0	0	n	n	n	n	y	n	n	n	n	n	2
	5126670	53	m	w	5	45.4	n	y	n	n	n	n	0	1	0	0	n	n	n	n	y	n	n	n	n	y	2
	5154783	35	m	w	2	21.4	n	y	n	n	n	n	0	1	1	0	n	n	n	n	y	n	n	n	n	n	0
	867891	57	m	o	0	27.02	n	n	n	n	n	n	0	1	0	0	n	n	n	n	y	n	n	n	n	n	1
	5150839	38	f	w	6	37.88	n	y	n	n	n	n	2	0	0	0	n	n	n	n	y	n	n	n	n	n	1
	4080698	44	f	w	9	32.7	n	y	n	y	n	n	3	4	0	0	y	n	n	n	y	y	y	y	n	y	4
	4445791	63	f	w	8	31.1	n	n	n	n	n	y	1	9	0	0	y	n	n	y	y	n	y	y	n	y	4
	656849	65	f		0		n	n	n	n	n	n	4	1	0	0	n	n	n	n	y	n	n	n	n	y	3
	816238	40	f	w	5	40.3	y	n	n	y	y	n	3	7	2	0	n	n	n	n	y	n	y	n	n	y	0
	4893460
	4759608	52	f	w	9	55.04	n	n	y	y	n	y	1	13	1	0	n	n	n	n	y	y	y	n	n	n	3
	5148302	54	m	i	8	30.78	n	y	n	n	n	n	2	7	2	1	y	n	n	y	y	n	y	n	n	y	2
	4952581
	5096695	71	m	w	0	22.15	n	n	n	n	n	n	0	2	0	0	n	n	n	n	y	n	n	n	n	n	4
	4720615
	285848	59	f	h	7	30.1	n	n	n	n	n	n	0	5	0	0	y	n	n	y	y	n	n	n	n	y	1
	719663	51	m	i	4		n	n	n	n	n	n	1	1	0	0	n	n	n	n	y	n	n	n	n	y	4
	4829687	44	f	w	6	28.38	y	y	n	n	n	y	4	11	1	0	y	n	n	n	y	n	y	y	n	y	1
	4346609	51	f	w	5	52.45	n	y	n	n	n	n	4	14	3	2	n	n	n	y	y	n	n	n	n	y	1
	4506834	72	f	w	6		n	n	n	n	n	n	1	5	0	0	n	n	n	y	y	n	n	n	n	y	4
	5156467
	417793
	4907779
	5086781
	432122
	638313	45	f	w	7	36.36	y	n					5		0	0	y	n	n	n	y		y		n	y	3
	4964552
	4456256
	5152848
	5136730
	382697	58	f	b	5	36.3	n			n	n	n	0	12	0	0	n	n	n	n	y	y	n	y	y	y	3
	5066985	29	f	o	7	49.3	n	y	n	y	n	n	3	6	1	0	n	n	n	n	y	y	n	n	n	n	2
	575308	70	f	b	8	39.9	y			y	n	n		7	2	1	y	n	n	n	y	n	y	n	y	n	4
	4522221	42	m	w	5	36.3	n	n	n	y	n	n	2	4	1	0	n	n	n	n	y	y	n	n	n	y	2
	4825212	69	f	w	10	30.76	n	n	n	y	n	n	9	4	12	8	y	n	n	n	y	y	y	y	n	n	2
	4817604
	4944654	54	f	w	2	29.38	n	y	n	n	n	n	2	3	0	0	n	n	n	n	y	n	n	n	n	y	2
	686848
	5122911	51	f	w	10	36.3	n	y		y	n	n	6	1	4	0	y	n	n	n	n	n	n	n	y	n	2
	4895177	55	m	w	7	25.79	n														y				n	n	2
	759643
	4372120	63	m	i	3	31.66	n	y	n	n	n	n	1	4	5	1	y	n	n	n	y	n	n	n	n	n	2
	4956506
	5121502	65	m	w	5	26.58	n	y	n	n	n	n	3	1	1	1	y	n	n	n	y	n	n	n	y	n	3
	5120698
	5160035	79	f	w	3	34.2	n	n	n	n	n	n	1	3	0	0	n	n	n	n	y	n	n	n	y	n	4
	728415	43	f		2	25.7	n	y	n	n	n	n	3	1	0	0	n	n	n	n	y	n	n	n	n	n	0
	5156148	53	m	w	2	25.8	n	y	n	n	n	n	2	1	0	0	n	n	n	n	y	n	n	n	n	n	1
	5163616	65	m	w	0	36.8	n	n	n	n	n	n	1	2	0	0	n	n	n	n	y	n	n	n	n	y
	4510801	63	f		9	34.2	n	n	n	n	n	n	1	10	0	0	y	n	n	y	y	n	n	n	y	n	4
	4776280	55	f	w	3	27.05	n	n	n	n	n	n	2	1	1	0	n	n	n	n	y	n	n	n	n	y	2
	4569019	60	m	o	5		n	y	n	n	n	n	6	7	0	0	n	n	n	n	y	n	n	n	n	n	4
	4159504	59	m	w	5	30.46	n	n	n	y	N	y	2	12	3	1	y	n	n	n	y	y	y	y	y	n	4
	4254037	54	m	w	8	30.66	n	y		y	n	n	1	2	0	0	y	n	n	n	y	n	n	n	n	n	4
	4484458
	5161485
	4062255
	4078944	50	f	i	8		n	n	n	n	n	n	1	0	0	0	n	y	y	n	n	n	n	n	n	n	2
	787892
	5147429
	4755682
	5148782
	5137384	41	f	w	3	35.43	n	y	n	n	n	n	6	4	2	0	n	n	n	y	y	n	n	n	n	y	3
	4217654
	364757	61	f	w	10	33.7	n	n	n	y	n	y	4	6	5	2	y	n	n	n	y	n	y	n	n	n	2
	4563654	46	f	i	0	29.2	n	n	n	n	n	n	2	0	0	0	n	n	n	n	y	n	n	n	n	n	3
	5160267	52	m	w	5	37.2	n	y	n	n	n	n	6	3	0	0	n	n	n	n	y	n	y	y	n	n	2
	5157330	84	f	w	9	30.23	n	n	n	n	n	n	3	11	1	0	y	n	n	y	y	n	n	n	n	n	4
	4785195	66	f		8	27.55	n		n	y	n	n	2		1	1	n	n	n	n	y				n	y	3
	4936243	27	m	o	3	31.7	n			n	n	n		1	0	0	n	n	n	n	y	n	n	n	n	n	0
	190360
	4503696
	5106763
	4782927
	5161967
	32184	75	f		5	29.34	n	n	n	y	n	n	0	3	0	0	y	n	n	n	y	n	n	y	y	n	4
	285607
	4594882	80	m	w	6	22.65	n	n	n	n	n	n	1	1	0	0	n	n	n	n	y	n	n	n	n	y	4
	4967546	51	f	w	4	38.08	y	y	n	n	n	n	4	0	0	0	n	n	n	n	y	n	n	n	n	y	4
	5024429	45	f	w	0	28.93	n	y	n	n	n	n	4	3	1	0	n	n	n	n	y	n	n	n	n	y	3
	4080582
	4340306	66	f		6	34.24	n	y	n	n	n	n	4	7	3	0	y	n	n	n	y	y	n	n	y	n	4
	745888
	794785
	5156862	43	m		8	27.68	y	n	y	n	n	n	0	2	0	0	n	n	n	n	n	y	n	n	n	y	2
	153798	58	f	o	6	31.97	n	n	n	y	n	n	4	6	5	0	n	n	n	y	y	n	n	y	n	n	2
	4249115
	711438	74	f	w	0	35.2	n	n	n	n	n	n	5	7	0	0	n	n	n	y	y	n	n	n	n	n	2
	4355761	61	m	h	7	31.45	n	n	n	n	n	n	0	5	0	0	n	n	n	n	y	n	n	n	y	n	4
	4757339	64	m	w	2	25.24	n	y	n	n	n	n	4	7	0	0	n	n	n	n	y	n	n	n	n	y	1
	4174557	60	f	w	6	38.36	n	y	n	y	n	n	1	6	0	0	y	n	n	n	y	y	n	n	n	y	2
	4197475
	693321
	4887674	64	f	w	5	25.47	n	y	n	n	n	n	1	2	0	0	n	n	n	n	y	n	y	n	n	y	2
	486701	58	f	w	5	22.89	n	n	n	n	n	n	4	4	2	0	n	n	n	y	y	n	n	n	n	y	2
	5105331	63	f		3	25.14	n	y	n	y	n	n	2	5	4	1	n	n	n	n	y	y	n	n	n	y	2
	629596	70	m	w	4	24.65	n	y	y	n	n	n		8	0	0	n	n	n	y	y	y	n	n	n	y	3
	4689893
	49777
	4604103	41	m	b	8	19.9	y	n	n	n	n	n	2	0	0	0	n	n	n	n	y	n	n	n	n	y	3
	5153696
	780248	68	f	o	8	24.76	n	n	n	y			2		1	1				n	y				n		3
	797236																										2
	4347780	39	f		6	57.64	n	y	y	y	n	y	0	6	1	0	n	y	n	n	y	n	n	y	n	y	3
	5100747
	4420415																										3
	4896831	65	f	w	8	23.05	n	n	n	n	n	n	1	3	1	0	n	n	n	n	y	n	n	n	n	y	3
	4792890
	823488	75	f	h	8	28.52	n	n	n	y	n	n	0	10	0	0	y	n	n	y	y	y	n	n	n	y	3
	814290	47	f	w	8	61.89	n	n	n	y	n	n	3	5	0	0	y	n	n	n	y	y	n	n	y	n	4
	865407	60	f	w	3	21.85	n	y	n	n	n	n	0	3	1	0	n	n	n	n	y	n	n	n	n	y	2
	692606
	672815	54	m		9	22.04	y	y	n	n	n	n	2	2	0	0	n	n	n	n	y	n	y	n	n	n	4
	5144983	70	m		2	30.02	n	y	n	n	n	n	2	1	0	0	y	n	n	n	y	n	n	n	n	n	4
	4149143	36	f	b	3	27.28	n	n	n	n	n	n	2	1	1	0	n	n	n	n	y	n	n	n	y	n	2
	5162592	59	f	w	2	22.18	n	y	n	n	n	n	1	4	0	0	n	n	n	n	y	n	n	n	n	n	2
	4155415	62	f	w	8	36.41	n	n	n	y	n	n	1	4	1	0	y	n	n	n	y	n	n	n	y	n	4
	5088185	63	m	o	7	29.35	y	y	n	n	n	n	1	4	0	0	y	n	n	y	y	n	n	n	n	n	4
	715265	49	f		10	32.63	y	n	y	y	n	n	1	3	0	0	y	n	n	n	y	y	n	y	n	y	2
	171826
	5110636
	4668434
	215746	44	f	w	6	39.14	n	n	n	y	n	y	1	6	0	0	n	n	n	n	y	y	n	n	n	y	1
	4704130
	4187656
	4390224	58	f		6	35.66	n	n	n	y	n	y	4	7	2	1	n	n	n	y	y	y	n	n	n	n	3
	4972100	42	m	w	7	32.16	n	n	n	n	n	n	2	2	0	0	n	n	n	n	y	n	n	n	n	y	3
	5122920	72	f	w	6	40.53	n	y	n	y	n	n	2	13	0	0	n	n	n	y	y	y	n	n	n	y	3
	92103	55	f		8	40.86	n	n	n	y	n	n	1	5	1	0	n	n	n	n	y	y	y	n	n	y	0
	4046218	71	f	w	7	30.64	n	n	n	n	n	y	2	6	3	2	n	n	n	n	y	n	y	n	n	y	1
	4102772
	4948244	90	f	w	0	24.06	n	y	n	n	n	n	1	8	1	0	n	n	n	n	y	n	n	n	n	n	3
	5164836
	5063314
	5161163	51	f	w	8	26.1	y	y	y	n	n	n	5	3	0	0	y	y	n	n	y	y	n	n	n	y	2
	4085389	64	f	w	7	25.76	n	y	n	n	n	n	1	0	0	0	n	n	n	n	y	n	n	n	n	y	4
	4347667	49	f	w	2	28.67	n	y	n	y	n	n	4	10	1	0	n	n	n	n	y	y	n	y	n	n	2
	4546702	52	m	h	9	33.83	n	n	n	n	n	n	0	4	0	0	n	n	n	y	n	n	n	n	n	y	3
	676176	51	m	w	7	33.67	n	y	n	y	n	n	6	6	1	1	y	n	n	n	y	y	n	n	n	y	2
	5167834
	5157330
	832830	75	f		8	24.5	n	n	n	n	n	n	2	6	2	1	y	n	n	n	y	n	y	y	y	n	4
	5162618
	5158711	58	f	b	5	29.52	y	y	n	n	n	n	1	6	2	1	n	y	n	n	y	n	y	n	n	n	0
	4020792
	843684	53	f	w	9	26.78	n		n	n	n	n	1	2	0	0	y	n	n	n	y	n	y	n	y	n	4
	464818
	5147211	50	m	i	8	40.82	n	n	n	n	n	n	2	3	1	0	y	n	n	n	y	n	n	n	n	n	3
	5150264
	4991718	68	f	w	8	44.53	n	y	n	n	n	n	10	8	4	1		n	n	n	y	n	n	n	y	n	4
	5173016	73	m		4	24.68	n			n	n	n	2	2	0	0	n	n	n	n	y	n	n	n	n	y
	127198	63	f		2	34.31	n	n	n	y	n	n	0	4	0	0	n	n	n	n	y	y	n	n	n	y	3
	467164	51	f	i	0	29.9	n	n	n	n	n	n	0	0	0	0	n	n	n	n	y	n	n	n	n	y	1
	4111181	82	m	o	2	27.22	n	y	n	n	n	n	4	5	1	0	n	n	n	n	y	n	n	n	n	y	4
	4175378	42	m	b	8	38.65	y		n	n	n	n	2	3	2	0	n	n	n	n	n	n	y	n	n	y	3
	4988040	62	f	h	0	34.72	n	n	n	n	n	n	0	1	0	0	y	n	n	n	y	n	n	n	n	y	2
	5011846	64	f	w	9	34.08	n	n	n	n	n	n	2	13	0	0	y	n	n	n	y	n	n	n	y	n	3
	4540643	54	f		7	41.76	y		n	y	n	n		6	0	0	n	n	n	n	y	y	n	y	n	n	2
	5170687	47	m		8	25.83	y	y	y	n	n	n	0	2	0	0	y	n	n	n	y	y	n	n	n	n
	4809414	51	m		2	30.7	n	y	n	n	n	n	0	2	0	0	y	n	n	n	n	n	n	n	n	n	3
	5168529
	4606609
	5027372
	4481444	53	f	w	7	31.55	n	n	n	n	n	n	3	5	0	0	n	n	n	n	y	n	n	n	y	y	3
	75694
	5172253	51	m	w	7		n	y	n	n	n	n	3	2	0	0	y	n	n	n	y	n	n	n	n	y	2
	5159746	64	f		1	33.41	n	n	n	n	n	n	6	2	1	1	y	n	n	n	y	n	n	n	n	y	4
	5093082
	5172788
	4984890
	5172532
	4228786	63	f		10	29.69	n	n	n	y	n	y	0	14	0	0	n	n	n	y	y	y	y	n	n	n	2
	592434
	4418784	49	f	o	7	24.68	n	n	n	n	n	n	0	2	0	0	n	n	n	n	n	n	n	n	n	y	1
	4765630	52	f	h	5	40.07	n	n	n	n	n	n	1	4	0	0	n	n	n	n	y	y	n	n	n	n	3
	5082872
	609998
	5141729	68	f	w	5	21.52	n	y	n	n	n	n	2	6	2	2	n	n	n	n	y	n	n	n	n	y	3
	5085281
	5131000	52	f	o	10	57.57	n	n	n	y				7	0	0	n	y		y	y	y	y	n	n	n	3
	5158729
	5162149
	806553	45	f		7	48.87	y	y	n	y	n	n	1	3	1	0	y	n	n	n	y	n	n	n	n	n	2
	560444	58	m	i	8	50.32	n						4	16	5	0		n	n	y	y	y	y	y	n	y
	704747	59	m	w	2	33.02	y	n	n	n	n	n	1	0	0	0	n	n	n	n	y	n	n	n	n	y	4
	4619454	62	m	w	7	42.91	n	y	n	y	n	n	0	9	0	0	n	n	n	n	y	y	y	n	n	y	4
	5174401
	4365061
	5134040	65	f	w	0	38.49	n	n	n	n	n	n	4	5	1	0	y	n	n	n	y	n	n	n	n	y	3
	5143898
	5174347	58	m	w	1	22.32	n	n	n	n	n	n	2	0	1	0	n	n	n	n	y	n	n	n	n	y	3
	4095711
	4723520	69	m	w	2	33.4	n	y	n	n	n	n	1	1	0	0	n	n	n	n	y	n	n	n	y	y	2
	5169641	58	f	w	0	28.52	n	y	n		n	n	4	10	1	0	y	n	n	n	y	y	n	n	y	n	4
	4483873	31	m	w	0	32.47	n	y	n	n	n	n	1	0	0	0	n	n	n	n	y	n	n	n	n	n	2
	772078
	5106735
	4098529
	661733	63	f	w	3	33.83	n	y	n	y	n	y	0	8	1	0	n	n	n	n	y	y	n	n	n	n	3
	5147688	69	f	w	3	31.51	n	y	n	n	n	n	1	2	0	0	n	n	n	n	y	n	n	n	n	n	1
	5166603	59	m	w	7		n	y	n	y	n	n	2	12	0	0	y	n	n	n	y	y	y	n	n	y	1
	5163188	59	m		8	27.32	n	y	n	n	n	n	3	4	0	0	n	n	n	n	y	n	n	n	y	n	3
	4741513	60	m	w	4	37.92	n	n	n	n	n	n	5	1	0	0	n	n	n	n	y	n	n	n	n	n	3
	639981																										3
	4488569
	5132865	84	f	w	7	25.89	n	y	n	n	n	n	5	5	0	0	n	n	n	n	y	n	n	n	n	y	1
	4800678	53	f	w	0	34.26	n	n	n				3	2	1	0				n	n	n	n	n	n	y	4
	4030596
	736720
	4724842
	68625	69	f		4	32.32	n	n	n	n	n	n	0	4	0	0	n	n	n	n	y	n	n	n	n	n	3
	730043
	4546460
	4212419
	4929441	57	f	w	6	25.07	y	n		y	n	n	4	19	0	0	n	n	n	y	n	y	y	y	n	y	1
	5033626	55	m	w	2	27.15	n	y	n	n	n	n	4	1	0	0	y	n	n	n	y	n	n	n	n	y	2
	4297319
	4883185	45	m	w	9	24.88	n	y	y	n	n	n	3	6	0	0	n	n	n	n	y	n	n	n	n	y	3
	4865280
	4948526	77	m	w	1	29.58	n	y	n	n	n	n	2	2	0	0	y	n	n	n	y	n	n	n	n	n	3
	209229	69	f	w	7	34.31	n	n		y	n	n	4	13	1	0	n	n	n	y	y	y	n	n	n	y	3
	44762
	4682553
	5015677	60	f	w	4	33.02	n	n	n	n	n	n	1
	559149
	562444	54	m		8	29.11	y	y	y	y	n	n	0	8	1	0	y	n	n	n	y	y	n	y	n	n	4
	895191	40	f	h	0	33.59	n	n	n	n	n	n	0	0	0	0	n	n	n	n		n	n	n	n	y
	123804	64	f	w	6	40.63	n	n	n	n	n	n	2	4	1	0	n	n	n	n	y	n	n	n	n	y	3
	292996	39	m		6	40.07	n	y	y				4	1	0	0	n	n	n	n	y	n	y	n	n	y	3
	4062315	40	f	i	7	42.43	y	n	n	n	n	n	1	2	0	0	n	n	n	n	y	n	y	n	n	y
	4757993	65	f	h	6	35.6	y	y	n	y	n	n	4	12	2	0	n	n	n	y	y	y	y	y	n	n
	5179472
	5170026
	794942	41	m		3	36.24	n	n	n	n	n	n	2	1	0	0	n	n	n	n	n	n	n	n	n	y	3
	4434200
	4985502	41	m	w	8	34.4	n			n	n	n		0	0	0	n	n	n	n		n	n	n	n	y	1
	4275939
	4866101	53	m	w	2	25.61	n	y	n	n	n	n	3	2	1	1	n	n	n	n	y	n	n	n	n	n	3
	4635016																										3
	5049602
	4946150	75	m	i	10	34.47	n	n	n	n	n	n	1	9	0	0	y	n	n	y	y	n	y	n	y	n	4
	5113755	49	f	w	3	38.37	n	n	n	y	n	n	3	6	2	0	y	n	n	n	y	n	y	n	n	y	2
	5037586	50	f	w	7	52.82	n	n	n	y	n	n	2	2	1	1				n	y	n	y	n			2
	5173802	56	m		6	32.46	n	y	n	n	n	n	0	1	0	0				n	y	n	n	n			2
	5123417	65	f	w	3		n	y	n	n	n	n	2	1	1	0	n	n	n	n	y	n	n	n	y	n	3
	5133668	48	f	o	5	39.08	n	y	n	n	n	n		2	2	0	n	n	n	n	y	n	n	n	n	y	4
	5183689
	5112153
	597951
	5301037	72	m	w	0	30.45	n	n	n	n	n	n	2	6	5	2	y	n	n	y	y	n	n	n	y	n	4
